# Supplementary material for: Iron metabolism disorders of patients with chronic paracoccidioidomycosis
Source: PLoS One. 2023 Jun 22;18(6):e0282218. doi: 10.1371/journal.pone.0282218 (PMC10286993; doi:10.1371/journal.pone.0282218)
Supplement: S1 Dataset — (XLS) [file pone.0282218.s002.xls]

## Sheet: Planilha1
UniqueKey	Age	Sex	Rural workers	Smoking	DiagnosisDate	Treatment	Classification	Clustered severity	Severity	RBC_BT	RBC_CC	HGB_BT	HGB_CC	HCT_BT	HCT_CC	MCV_BT	MCV_CC	MCH_BT	MCH_CC	IRON_BT	IRON_CC	TIBC_BT	TIBC_CC	TSAT_BT	TSAT_CC	FERR_BT	FERR_CC	PCR_BT	PCR_CC	sTfR_BT	sTfR_CC	sTfR/logFerr_BT	sTfR/logFerr_CC
234	50	M	Previous	Current	2013-09-16	CMX	Chronic	Mild/Moderate	Mild	4.9	5.5	13.5	15	43.3	46.5	88.3673	84.5455	27.551	27.2727	37	223	341	304	10	16	91.46	70.62	9.3	5
239	48	M	Previous	Never	2013-12-04	ITRA	Chronic	Mild/Moderate	Moderate	4.5	4.4	11.9	12.3	35.9	36.4	79.7778	82.7273	26.4444	27.9545	75	192	251	514	29	37	324.3	786.5	2.1	2.3	26.28	41.17	10.5	14.2
240	52	M	Current	Current	2013-12-17	ITRA	Chronic	Mild/Moderate	Moderate	4.6	5	11.4	11.9	36	38.4	78.2609	76.8	24.7826	23.8	26	63	526	268	4	23	10.96	6.03	5.1	1.5
241	63	M	Previous	Previous	2014-02-12	ITRA	Chronic	Mild/Moderate	Moderate	3.9	5.4	10.7	14.4	33.2	44.2	85.1282	81.8519	27.4359	26.6667	11	114	38	238	28	47	48.28	40.56	68.9	0.6
245	54	M	Previous	Current	2014-10-27	CMX	Chronic	Mild/Moderate	Mild	4.9	4.44	14.7	14	44.1	40.2	90	90.5405	30	31.5315	80	91	87	304	91	29	39.61	160.3		3.63		9.05034
254	58	M	Current	Current	2015-11-17	ITRA	Chronic	Mild/Moderate	Moderate	5.36	4.9	16	14.9	47.8	44.3	89.1791	90.4082	29.8507	30.4082	96	76	214	148	44	51	54.42	44.77		4.24	1.83001	2.7761	1.1	1.7
256	42	M	Never	Current	2016-05-11	CMX	Chronic	Severe	Severe	2.95	4.24	8.8	14.3	26.2	41.6	88.8136	98.1132	29.8305	33.7264	48	86	209	262	22	32	454.5	75.2	148.96	10.57	13.2477		4.98497
257	48	M	Previous	Previous	2016-05-11	ITRA	Chronic	Mild/Moderate	Moderate	4.76		12.7		39.6		83.1933		26.6807		21		262		8		161.1		52.09		1.18014		0.534702
259	55	M	Previous	Current	2016-02-29	CMX	Chronic	Mild/Moderate	Mild	3.55	4.49	11.6	13.9	35.6	41.8	100.282	93.0958	32.6761	30.9577	84	111	340		24		1087	435.9	1.73	1.64
260	54	M	Previous	Current	2016-06-23	ITRA	Chronic	Mild/Moderate	Moderate	4.07	4.11	13.5	13.5	38.6	38.9	94.8403	94.6472	33.1695	32.8467	58	84	211	378	27	22	89.3	19.65	7.1	0.25	7.77112	5.45861	4
261	43	M	Previous	Current	2016-06-28	ITRA	Chronic	Mild/Moderate	Moderate	5.45	5.35	14.1	14.6	45	44.5	82.5688	83.1776	25.8716	27.2897	90	72	351	286	25	25	247.2	154.5	4.81	10.11	49.3222	14.6884	20.6106
262	61	M	Previous	Current	2016-07-11	ITRA	Chronic	Severe	Severe	3.57	4.81	10.4	15.4	32.5	44.8	91.0364	93.1393	29.1317	32.0166	31	112	166	221	18	50	324.6	123.5	57.74	1.31	23.2704		9.3
263	57	M	Current	Current	2016-05-24	ITRA	Chronic	Mild/Moderate	Moderate	3.93	4.53	10.7	14.2	34.2	41.9	87.0229	92.4945	27.2265	31.3466	41		219		18		348.4		17.63	1.34
265	49	M	Previous	Current	2016-04-06	ITRA	Chronic	Mild/Moderate	Mild	4.32	4.71	14.5	15.8	42.1	44.3	97.4537	94.0552	33.5648	33.5456	102	94	372	259	27	36		825.1		5.35	31.33	29.23		10.0223
266	58	M	Previous	Current	2016-08-10	ITRA	Chronic	Severe	Severe	4.32		11.2		35.1		81.25		25.9259		35		289		12		191.5		37.07		0.81		0.354926
267	63	M	Current	Current	2016-08-24	ITRA	Chronic	Mild/Moderate	Moderate	5.33	5.23	15.7	15.6	46.2	46.8	86.6792	89.4837	29.4559	29.8279	68	72	288	233	23	30	90.02	41.01	1.35	1.33
270	59	M	Current	Current	2016-10-31	ITRA	Chronic	Mild/Moderate	Moderate	4.34	4.87	12.3	14.6	38.4	46.5	88.4793	95.4825	28.341	29.9795	73	85	354	114	20	74		35.61	8.87	0.39	4.38584	4.41723		2.8
272	49	M		Current	2016-09-07	ITRA	Chronic	Severe	Severe	5.25	5.54	17.4	19.3	51.8	55.2	98.6667	99.639	33.1429	34.8375	68		243		27		806.8		41.04	10.3	52.8713	15.788	18.189
273	64	M	Current	Current	2016-10-19	ITRA	Chronic	Mild/Moderate	Mild	4.83	4.8	14.4	14	42.4	41.4	87.7847	86.25	29.8137	29.1667	127	69	171	168	74	41		154.4	4.41	2.73
274	49	M	Previous	Current	2017-03-15	ITRA	Chronic	Severe	Severe	4.84	4.96	15.7	15.2	45.6	48	94.2149	96.7742	32.438	30.6452	38	42	252	75	15	56	442.2	327.2	40.13	4.89	27.6255	20.455	10.442	8.1
277	41	M	Current	Current	2017-09-13	ITRA	Chronic	Mild/Moderate	Moderate	5.28	5.48	16.1	16.6	47	48.9	89.0152	89.2336	30.4924	30.292	13	46	33	131	39	35	9.82	33.03	27.5	1.89
278	53	M	Current	Current	2017-09-27	ITRA	Chronic	Mild/Moderate	Moderate	5.16	5.38	15.3	17.5	46.2	50.6	89.5349	94.052	29.6512	32.5279	139	132	181		76		304.4	332.5	3.75	1.92	33.8837		13
281	53	M	Current	Current	2017-12-06	CMX	Chronic	Mild/Moderate	Moderate	4.46	4.63	12.6	13.6	38.7	40.5	86.8	87.5	28.3	29.4	32	101	191	283	16	37	257	289.6	16	1.02	15.231		6.3
283	48	M	Previous	Current	2018-01-24	CMX	Chronic	Severe	Severe	3.94	3.98	10.9	12.6	35.2	38.4	89.3	96.5	27.7	31.7	32	82	177	257	18.0791	31.9066	259.2	107	68.98	1.71	27.5129	14.5995	11.3989	7.19406
284	65	M	Previous	Current	2018-03-05	ITRA	Chronic	Mild/Moderate	Moderate	4.04	4.06	13.1	13.4	38.9	38.8	96.3	95.6	32.4	33	88	132	235	274	37.4468	48	109.7	148	2.79	3.98
286	57	M	Previous	Current	2018-05-29	ITRA	Chronic	Mild/Moderate	Moderate	5.03	5.37	16	17.2	45.6	52.1	90.7	97	31.8	32	122	101	310	353	39.3548	28	210.2	53.44	2.8	2.54
287	61	M	Current	Current	2018-08-28	ITRA	Chronic	Mild/Moderate	Moderate	5.27	5.42	14.6	16.9	44	48.1	83.5	88.7	27.7	31.2	32	69	251	267	12	25	289.9	197.9	31.65	2.79
225	56	M	Current	Current	2012-10-23	CMX	Chronic	Mild/Moderate	Moderate	3.68	3.72	11.1	10.9	33.8	32.4	91.8	87.1	30.2	29.3	37	29	358	240	10.3352	12		5.85	2.93	0.41	96.5969	0.539797		0.7
297	49	M	Previous	Previous	2019-03-13	ITRA	Chronic	Mild/Moderate	Moderate	4.72	4.7	13.5	14	40.6	41.1	86	87.4	28.6	29.8	56	108	254	262	22	41	280.3	235.6	3.74	0.3	20.026	16.5569	8.18181	6.97965
300	47	M	Previous	Current	2019-06-03	ITRA	Chronic	Mild/Moderate	Moderate	4.6	4.5	14.8	14.1	43.7	43.7	95	97.1	32.2	31.3	56	63	309	292	18	21	188.4	158.9	7.02	8.81	12.7856	19.4506	5.61986	8.83665
301	67	M	Never	Current	2019-05-29	ITRA	Chronic	Severe	Severe	4.41	5.43	11.1	15.2	33.2	47.7	75.3	87.8	25.2	28	21		221		9		489.2	383.3	78.65	2.47	24.3007	30.7772	9.03545	11.9
302	57	M	Previous	Previous	2019-05-16	ITRA	Chronic	Mild/Moderate	Moderate	5.15	5.64	16.1	17.1	49.5	52.8	96.1	93.6	31.3	30.3	141	69	303	283	46	24	182.8	109.6	1.8	0.44	19.1477	8.95301	8.46503	4.38914
304	58	F	Never	Current	2019-08-23	CMX	Chronic	Mild/Moderate	Moderate	3.2	4.1	9.6	11.9	30.4	36	95	87.8	30	29	60	88	175	389	34	22	289	161	42.41	6.45	16.8276	18.7467	6.838	8.49487
308	63	M	Current	Current	2019-12-04	CMX	Chronic	Mild/Moderate	Moderate	4.51	4.37	13.4	13.7	41.7	40.3	92.5	92.2	29.7	31.4	79	113	236	311	33	36	245	492	0.55	3.74	21.3485	27.4013	8.93555	10.1789
309	54	M	Current	Current	2019-12-19	ITRA	Chronic	Mild/Moderate	Moderate	4.42	4.79	12.5	13.7	40.3	44	91.2	91.9	28.3	28.6	43	66	241	318	17	20	164.3	65.68	56.21	3.34	18.9678	3.43871	8.56089	1.89207
310	64	M	Previous	Current	2020-01-15	ITRA	Chronic	Mild/Moderate	Moderate	4.81		12.8		39.7		82.5		26.6		50		174		28		759.8		42.5		41.1019		14.268
313	55	M	Previous	Never	2020-02-19	ITRA	Chronic	Mild/Moderate	Moderate	4.44	3.69	13.7	11.4	40.9	35.9	92.1	97.3	30.9	30.9	92	103	229	279	40	36	623.8	430	14.21	6.32	23.8714		8.54062
317	46	M	Previous	Current	2020-05-13	ITRA	Chronic	Mild/Moderate	Moderate	5.15	5.5	15.2	16.5	46.5	49.2	90.3	89.5	29.5	30	81	81	227	242	35	33		440	16.6	6.44	21.6233	18.3992		6.96029
321	54	M	Previous	Current	2021-02-03	CMX	Chronic	Severe	Severe	3.09		8.9		26.5		85.8		28.8		50		196		25		589		45.58		48.0579		17.3487

## Sheet: Legend
Legend
Column 1	Column 2
Before treatment	BT
Clinical cure	CC
Cotrimoxazole or trimethoprim/sulfamethoxazole	CMX
Hematocrit	HCT
Hemoglobin	HGB
Itraconazole	ITRA
Mean corpuscular volume	MCV
Mean hemoglobin concentration	MCH
Red blood cells (total erythrocyte count)	RBC
Soluble transferrin receptor	sTfR
Soluble transferrin receptor index/ferritin logarithm	sTfR/log Ferr index
Total iron-binding capacity	TIBC
Transferrin saturation	TSAT
